# Supplementary material for: Epidemiology of viral disease outbreaks in Odisha, India (2010–2019)
Source: Epidemiol Infect. 2020 Jul 16;148:e162. doi: 10.1017/S0950268820001594 (PMC7424601; doi:10.1017/S0950268820001594)
Supplement: Supplementary file 1 [file S0950268820001594sup.zip]

Archive with 2 entries (2 files):
- S0950268820001594sup001.docx
- S0950268820001594sup002.docx
